# Supplementary material for: Treatment of COVID-19 in Hemodialysis Patients Using Traditional Chinese Medicine: A Single-Center, Retrospective Study
Source: Front Pharmacol. 2022 Mar 24;13:764305. doi: 10.3389/fphar.2022.764305 (PMC8987001; doi:10.3389/fphar.2022.764305)
Supplement: Supplementary file 1 [file Table1.XLSX]

## Sheet: Sheet1
					Complications									Symptoms and signs														Admission symptom onset frequency/d			Heart rate，bpm	Respiratory rate（IQR）	blood pressure，mmHg	Admission blood routine									Discharged blood routine
group	sex	age	ESRD cause（1.Nephritis; 2.diabetes; 3.Hypertension; 4.else）	Hemodialysis period (year)	Hypertension	Diabetes	Coronary heart disease	Malignancy	Cerebrovascular disease	COPD	CKD	Chronic hepatitis	HIV	fever	fatigue	Dry cough	Anorexia	Myalgia	Dyspnea	Expectoration	Sore throat	diarrhea	nausea	Vomitting	Dizziness	Headache	stomach ache			ARDS				white cell count (×1012/L)	Percentage of neutrophils(%)	Lymphocyte percentage (%)	Lymphocyte count(×1012/L)	Red blood cell count(×109/L)	Hemoglobin	Monocyte count(×109/L)	Platelets count(×109/L)	CRP,mg/L	white cell count (×1012/L)	Percentage of neutrophils(%)	Lymphocyte percentage (%)	Lymphocyte count(×1012/L)	Red blood cell count(×109/L)	Hemoglobin	Monocyte count(×109/L)
TG	Male	70	3	4	1		1								1	1	1											10		ns	80	21	137/70	7.7	74.3	12	0.92	2.91	92	5.6	284	3.22
TG	Male	61	1	1	1	1	1				1				1		1		1									10		ns	100	25	156/78	8.7	80	12.4	1.08	2.67	70	5.4	391	40.49	6.5	63	26.2	1.7	2.33	64	5.5
TG	Female	47	1	8	1						1（Kidney transplant）			1	1	1			1									6		ns	92	30	134/85	5.1	88.4	7.5	0.38	3.03	93	4	86	171.54	6.4	84.8	7	0.44	2.02	64	6.1
TG	Female	48	1	9	1						1			1	1	1			1	1					1			7		ns	94	21	118/73	6.7	88.3	6.6	0.44	3.44	117	4.4	160	305.6	8.5	83.3	9.3	0.79	3.02	95	7.4
TG	Female	44	1	3	1						1			1	1	1				1								7		ns	80	22	170/100	4.2	62.9	19.7	0.82	2.54	81	12.4	247	36.96	3.7	62.5	24.5	0.9	1.99	64	7.5
TG	Female	60	2	7	1	1		1			1				1	1				1	1							7		ns	80	21	160/102	10.6	93.2	4.8	0.51	4.46	142	1.5	248	20.66	4.8	80.4	11.9	0.58	3.56	113	5.9
TG	Male	76	1	0.5							1				1		1		1									7		ns	80	21	140/86	5.8	71.7	16.5	0.95	4.45	140	8.7	125	5.22	5.5	72.7	15.6	0.86	4.22	130	6.6
TG	Male	66	1	2	1		1				1					1												30		ns	89	19	132/78	4.9	75.9	17.4	0.86	4.57	129	5.7	235	61.75	5.9	73.8	18.4	1.08	4.02	117	5.8
TG	Male	46	1	6	1		1				1				1	1												7		ns	82	19	124/80	3.6	83.2	9.7	0.35	2.14	60	5.8	144	19.91	5.5	84.2	10.4	0.57	2.22	67	5
TG	Male	75	1	8	1			1			1			1	1	1												15		ns	66	19	154/91	2.3	69.4	17.1	0.4	3.22	105	11.8	112	4.58	2.2	60.1	18.8	0.42	2.55	81	15.5
TG	Male	56	2	5	1	1					1				1										1			7		ns	68	18	193/93	4.5	63.8	23.7	1.07	3.27	100	5.8	147	5.03	4.5	58.6	26.7	1.2	3.51	105	5.7
TG	Male	38	1	1	1						1			1	1	1	1								1			6		ns	110	22	135/75	7.3	81	12.1	0.89	4.05	123	6.8	183	13.14	4.3	66	22.5	0.97	3.3	106	7.9
TG	Male	71	2	5	1	1					1	1		1	1		1		1				1	1				7		ns	98	20	156/75	7.3	89.2	6	0.44	4.18	131	4.1	231	183.02	6.8	94.6	3.2	0.22	3.09	96	2.2
TG	Male	54	1	6	1				1		1				1	1			1	1			1					7		ns	80	23	134/80	4.8	68.6	23.9	1.14	3.2	92	6.1	200	36.03	13.5	89.2	7.6	1.03	3.1	91	3
TG	Male	62	1	4	1		1				1								1									0		ns	95	16	145/91	5.1	69.5	17.8	0.91	2.4	75	7.4	239	29.41	4.1	58.6	26.3	1.09	2.37	68	7.3
TG	Male	26	3	2	1						1				1	1												7		ns	94	21	186/111	7.7	61.3	27.2	2.08	3.85	122	7.4	233	11.13
TG	Male	51	2	1	1	1	1				1			1	1		1	1	1									3		ns	98	20	158/82	6.5	94.1	3	0.2	3.32	81	2.7	100	203.59	3.9	95.8	3.3	0.13	3.1	78	0.8
TG	Male	69	3	4	1						1				1													15		ns	89	20	132/75	12.1	90.6	5.6	0.68	3.27	94	3.6	97	311.7	5.6	72.8	16.8	0.95	3.23	93	7.5
TG	Male	75	1	8							1				1													15		ns	82	18	104/70	6.1	70.4	18.6	1.14	2.96	96	5.4	169	10.84	5.8	73.6	11.6	0.67	3.07	100	8.1
TG	Male	67	3	0.6	1						1				1													20		ns	70	20	140/90	4.3	77	15.7	0.68	3.73	112	6.2	95	5.11	3.6	71.3	19.4	0.7	3.23	103	5.4
TG	Female	89	3	1	1			1							1		1											5		ns	89	20	126/73	10.3	77.7	13.6	1.4	3.32	111	6.1	234	5.33	6.8	64.7	22.1	1.51	2.89	101	7.6
TG	Female	80	3	3	1		1		1					1	1		1		1			1						15		ns	102	20	170/101	3.3	62.6	24.5	0.81	3.6	114	12.6	119	17.61	3.9	74.6	16.9	0.66	3.01	94	7.2
TG	Female	45	2	5		1									1	1	1											30		ns	84	21	165/79	3.7	70.4	23	0.84	2.98	83	5.7	182	2.28	3.3	66.8	24.9	0.83	2.67	72	6.3
TG	Male	73	3	7	1									1		1	1		1									18		ns	69	23	162/93	8.9	87.5	4	0.36	2.85	83	7.4	113	112.39	4.1	69.7	17.3	0.71	2.51	74	9.8
TG	Male	85	1	3											1		1											15		ns	80	20	147/90	5.6	67.9	15.2	0.84	4.08	105	9	157	3.26
TG	Male	60	3	7	1					1					1	1	1		1									2		ns	98	25	135/78	7.9	70.6	11.6	0.92	3.79	101	9.6	152	36.06	3.4	71.9	12.6	0.43	3.11	87	6.4
TG	Female	69	4 Lupus erythematosus	3	1		1							1	1	1	1			1								10		ns	80	18	190/110	8.7	66.6	20.5	1.78	3.08	72	7.5	244	6.89	7.7	70.6	21	1.62	3.87	95	5.4
TG	Female	74	3	6	1										1	1	1											20		ns	80	18	125/75	5.5	62	27.6	1.52	4.1	123	7.9	113	8.52
TG	Male	36	3	1	1									1		1				1								28		ns	80	20	140/80	4	67.3	20.7	0。82	1。79	52	9.2	108	25.92	4.1	75.6	16.9	0.68	1.99	60	7.2
TG	Male	53	2	4	1	1	1								1	1	1											1		ns	82	17	132/80	5.4	57.9	21.9	1.19	3.6	123	7.5	104	5.08	5.8	56.4	27.6	1.59	3.39	117	6.6
TG	Female	67	3	1	1		1		1						1		1											16		ns	86	20	158/82	5	59.2	31.3	1.55	3.62	122	6.5	137	1	3.9	54.4	34.4	1.36	3.47	112	7.1
CG	Female	59	1	10	1						1（Kidney transplant）	1			1		1				1							3		ns	80	18	126/78	7.1	73.1	16.5	1.18	3.81	118	6.3	234	0.92	3.3	48.9	31.2	1.02	3.3	108	11
CG	Male	62	1	3	1										1				1			1						10		ns	76	19	120/76	5	71.9	12.6	0.62	4.16	126	11	151	58.19	4.5	61	22.7	1.03	3.71	111	8.4
CG	Female	69	1	9	1		1				1			1	1	1	1		1	1								3		ns	91	24	160/90	5.8	65.5	20.5	1.18	2.41	65	10.4	190	28.71	5.7	73.3	15.5	0.89	2.24	59	8.7
CG	Male	57	3	4月	1										1		1						1					7		ns	80	20	150/80	7.7	78.8	14.3	1.1	3.52	104	3.8	283	0.78	7.3	68.2	22.6	1.65	3.09	97	4.5
CG	Male	73	1	8			1										1											20		ns	80	20	120/80	8.1	69	20.2	1.64	5.35	137	9.3	159	8.08	7.3	77.5	13.8	1.01	5.07	127	6.6
CG	Male	66	3	3	1										1		1											20		ns	82	22	160/100	5.4	55.2	34.5	1.85	2.79	82	5.6	214	9.7
CG	Female	36	3	1	1										1	1	1				1							14		ns	86	22	146/86	7.9	70.6	17.3	1.36	3.15	108	5.6	120	1.19	5.4	64.8	19.9	1.07	2.72	93	7
CG	Male	56	3	5	1										1	1									1			7		ns	78	18	193/107	5.1	61.1	11.6	0.59	3.03	102	5.7	153	5.57	5.6	53	10.5	0.59	3.16	106	4.8
CG	Male	84	3	0.1	1	1									1		1											15		ns	80	18	150/80	3.9	72.4	15.5	0.6	3.6	101	8.2	224	5.09	3.9	62.6	16.5	0.64	2.85	80	9.5
CG	Female	65	1	6	1						1			1	1	1	1	1	1	1								6		ns	80	20	120/65	5.4	77.2	17	0.92	3.06	87	4.2	284	28.16	4.1	66.5	25.5	1.04	3.13	93	6.4
CG	Female	38	1	10	1			1			1				1				1									20		ns	83	18	125/71	4.3	78.6	12.8	0.55	3.97	121	7	180	17.49	4.8	78.4	15.2	0.73	3.51	111	4.3
CG	Female	61	1	6							1				1	1	1											16		ns	90	26	135/75	6.4	69.3	20.7	1.32	2.63	81	7.2	216	3.31
CG	Female	55	1	1							1			1	1	1	1		1	1								7		ns	80	19	125/70	6.4	77.7	18.3	1.17	2.28	72	3.8	120	13.42
CG	Female	59	1	10	1							1			1				1									7		ns	86	19	134/84	5.1	84.2	5.4	0.28	4.04	129	8.9	149	12.69	5.3	80.1	8.9	0.47	3.64	114	10.2
CG	Male	62	1	10	1		1				1				1	1	1		1			1			1			14		ns	60	30	140/80	10.8	94.2	2.1	0.23	8.06	65	3.6	104	138.52	9.7	95.1	2	0.19	1.56	48	2.6
CG	Male	84	1	2	1		1				1			1	1	1	1		1	1								10		ns	104	26	165/90	4.8	84	5.7	0.27	3.23	105	9.2	257	145.38	12	93.6	1.3	0.16	2.17	68	5.1
CG	Male	62	2	1	1	1					1				1				1			1						7		ns	82	20	164/65	6.3	69.7	19	1.19	3.32	102	10	236	17.33	5	59.8	24	1.2	3.07	99	9.8
CG	Male	39	1	5	1		1				1				1	1	1		1			1			1			7		ns	80	28	196/114	4	81.3	9	0.36	6.09	129	9.6	109	231.44	25.3	97.2	1.4	0.35	7.64	151	1.4
CG	Male	83	2	3	1	1								1	1		1								1	1		7		ns	102	25	130/80	4.6	90	4.5	0.21	3.02	93	5.4	106.1	15.08	7.7	93.1	3.2	0.25	3.41	106	3.7
CG	Male	43	3	13	1										1	1	1		1									1		ns	118	28	135/78	5.4	92.2	4.3	0.23	4.09	112	3.3	146	139.18
CG	Male	68	1	3	1	1					1			1	1	1	1		1	1			1	1	1			7		ns	78	22	158/89	4.1	65.1	20.8	0.85	3.84	122	13.8	196	32.57	2.5	54.2	36.9	0.91	2.21	66	8
CG	Male	71	1	6	1						1			1	1	1	1			1								14		ns	84	30	187/104	9.5	66.4	24.4	2.32	4.01	116	6.5	203	2.57	16	87	4.8	0.77	4.04	114	7.7
[truncated: 61 more columns]
